# Supplementary material for: MNS induces antiviral protection and suppresses inflammation
Source: Ann Med. 2026 May 14;58(1):2662146. doi: 10.1080/07853890.2026.2662146 (PMC13178039; doi:10.1080/07853890.2026.2662146)
Supplement: Supplementary Table 1.xlsx [file IANN_A_2662146_SM1398.xlsx]

## Sheet: Sheet1
primer name	primer sequnce(5'-3')
VSV_F	CAAGTCAAAATGCCCAAGAGTCACA
VSV_R	TTTCCTTGCATTGTTCTACAGATGG
HSV_F	CCATACCGACCACACCGACGA
HSV_R	CATACCGGAACGCACCACAC
MHV_F	GAAAGGGACCCAAGCAGTCA
MHV_R	CAGGTGCAGACCTTCCAGAG
EMCV_F	TGGCGGGTGCAAGTTCAGTG
EMCV_R	GGAGGAAGTGGGGGCTATGTTTAC
mIl1b_F	AGTTGACGGACCCCAAA
mIl1b_R	TCTTGTTGATGTGCTGCTG
mIl6_F	CTGCAAGAGACTTCCATCCAG
mIl6_R	AGTGGTATAGACAGGTCTGTTGG
mTnfα_F	CGCTGAGGTCAATCTGC
mTnfα_R	GGCTGGGTAGAGAATGGA
mNos2_F	GTTCTCAGCCCAACAATACAAGA
mNos2_R	GTGGACGGGTCGATGTCAC
mPtgs2_F	TTCAACACACTCTATCACTGGC
mPtgs2_R	AGAAGCGTTTGCGGTACTCAT
mActb_F	GGCTGTATTCCCCTCCATCG
mActb_R	CCAGTTGGTAACAATGCCATGT
hIL1B_F	TGCACGCTCCGGGACTCACA
hIL1B_R	CATGGAGAACACCACTTGTTGCTCC
hACTB_F	CCTGGCACCCAGCACAAT
hACTB_R	GCCGATCCACACGGAGTACT
